# Supplementary material for: Evaluating sequence data quality from the Swift Accel-Amplicon CFTR Panel
Source: Sci Data. 2020 Jan 8;7:8. doi: 10.1038/s41597-019-0339-4 (PMC6949293; doi:10.1038/s41597-019-0339-4)
Supplement: Supplementary file 1 [file 41597_2019_339_MOESM1_ESM.txt]

7	117119962	117120276	+	5pUTR_args_amp1
7	117138316	117138397	+	intron1_amp1_117138367
7	117144280	117144470	+	exon2_amp1
7	117149053	117149317	+	exon3_amp1
7	117170885	117171193	+	exon4_amp1
7	117174257	117174547	+	exon5_amp1
7	117175242	117175522	+	exon6_amp1
7	117176547	117176786	+	exon7_amp1
7	117180106	117180469	+	exon8_amp1
7	117182001	117182229	+	exon9_amp1
7	117188640	117188881	+	exon10_amp1
7	117199456	117199739	+	exon11_amp1
7	117227747	117227914	+	exon12_amp1
7	117229400	117229594	+	intron12_amp1
7	117230379	117230552	+	exon13_amp1
7	117231914	117232756	+	exon14_amp1
7	117234856	117235173	+	exon15_amp1
7	117242841	117242978	+	exon16_amp1
7	117243554	117243887	+	exon17_amp1
7	117246632	117246865	+	exon18_amp1
7	117250542	117250813	+	exon19_amp1
7	117251517	117251995	+	exon20_amp1
7	117254609	117254804	+	exon21_amp1
7	117267539	117267885	+	exon22_amp1
7	117279950	117280047	+	intron22_amp1
7	117282467	117282755	+	exon23_amp1
7	117292796	117293076	+	exon24_amp1
7	117304586	117304966	+	intron25_amp1_117304664
7	117305458	117305793	+	exon26_amp1
7	117306891	117308755	+	exon27_amp1
